# Supplementary material for: Adsorption Characteristics and Enrichment of Emodin from Marine-Derived Aspergillus flavipes HN4-13 Extract by Macroporous Resin XAD-16
Source: Mar Drugs. 2022 Mar 28;20(4):231. doi: 10.3390/md20040231 (PMC9028206; doi:10.3390/md20040231)
Supplement: Supplementary file 1 [file marinedrugs-20-00231-s001.zip]

Archive with 1 entries (1 files):
- marinedrugs-1638554-supplementary.pdf
